# Supplementary material for: Intersection of Coagulation and Fibrinolysis by the Glycosylphosphatidylinositol (GPI)-Anchored Serine Protease Testisin
Source: Int J Mol Sci. 2023 May 26;24(11):9306. doi: 10.3390/ijms24119306 (PMC10252689; doi:10.3390/ijms24119306)
Supplement: Supplementary file 1 [file ijms-24-09306-s001.zip]

Archive with 1 entries (1 files):
- ijms-2370732-supplementary.pdf
